# Supplementary material for: Carbapenemase-encoding genes in critical gram-negative bacteria isolated from ICU patients with infections and/or gastrointestinal carriage, and environmental samples in the amhara National Regional state, Ethiopia
Source: PLoS One. 2025 Sep 4;20(9):e0330613. doi: 10.1371/journal.pone.0330613 (PMC12410799; doi:10.1371/journal.pone.0330613)
Supplement: S1 Table — (XLSX) [file pone.0330613.s002.xlsx]

## Sheet: Sheet1
Ser_no.	Sample_source	Sample_type	species	mCIM/sCIM	PCR result/Gene
1	Infection	blood	K. pneumoniae	positive	blaNDM
2	Infection	blood	K. pneumoniae	positive	blaNDM
3	Infection	blood	Acinetobacter	negative	no CP gene
4	Infection	blood	K. pneumoniae	positive	blaNDM
5	Infection	blood	K. pneumoniae	positive	blaNDM
6	Infection	blood	K. pneumoniae	positive	blaNDM
7	Infection	blood	K. pneumoniae	negative	no CP gene
8	Infection	blood	K. pneumoniae	positive	blaNDM
9	Infection	blood	K. pneumoniae	positive	blaNDM
10	Infection	blood	K. pneumoniae	positive	blaNDM
11	Infection	blood	Acinetobacter	negative	blaNDM+blaOXA-23
12	Infection	blood	K. pneumoniae	positive	blaNDM
13	Infection	blood	K. pneumoniae	negative	no CP gene
14	Infection	urine	K. pneumoniae	positive	blaNDM
15	Infection	blood	K. pneumoniae	positive	blaNDM
16	Infection	blood	K. pneumoniae	positive	blaNDM
17	Infection	blood	Acinetobacter	positive	blaNDM+blaOXA-58
18	Infection	blood	Acinetobacter	negative	blaNDM+blaVIM
19	Infection	blood	Acinetobacter	negative	blaNDM+blaVIM
20	Infection	blood	K. pneumoniae	negative	no CP gene
21	Infection	blood	Acinetobacter	negative	blaNDM+blaVIM
22	Infection	blood	Acinetobacter	positive	blaNDM+blaOXA-58
23	Infection	blood	Acinetobacter	negative	blaVIM
24	Infection	discharge	Acinetobacter	negative	blaNDM
25	Infection	blood	P. aeruginosa	negative	blaVIM
26	Infection	blood	Acinetobacter	positive	blaNDM+blaOXA-23+blaOXA48
27	GI colonization	rectal swab	K. pneumoniae	positive	blaNDM
28	GI colonization	rectal swab	K. pneumoniae	positive	blaNDM
29	GI colonization	rectal swab	K. pneumoniae	positive	blaNDM+blaOXA-58
30	GI colonization	rectal swab	K. pneumoniae	positive	blaNDM+blaOXA-23
31	GI colonization	rectal swab	K. pneumoniae	positive	blaNDM
32	GI colonization	rectal swab	K. pneumoniae	positive	blaNDM
33	GI colonization	rectal swab	K. pneumoniae	positive	blaNDM
34	GI colonization	rectal swab	K. pneumoniae	positive	blaNDM
35	GI colonization	rectal swab	K. pneumoniae	positive	blaNDM
36	GI colonization	rectal swab	K. pneumoniae	positive	blaNDM
37	GI colonization	rectal swab	K. pneumoniae	positive	blaNDM
38	GI colonization	rectal swab	K. pneumoniae	positive	blaNDM
39	GI colonization	rectal swab	K. pneumoniae	positive	blaNDM
40	GI colonization	rectal swab	K. pneumoniae	positive	blaNDM
41	GI colonization	rectal swab	K. pneumoniae	positive	blaNDM
42	GI colonization	rectal swab	K. pneumoniae	positive	blaNDM
43	GI colonization	rectal swab	K. pneumoniae	positive	blaNDM
44	GI colonization	rectal swab	K. pneumoniae	positive	blaNDM
45	GI colonization	rectal swab	K. pneumoniae	positive	blaNDM
46	GI colonization	rectal swab	K. pneumoniae	positive	blaNDM
47	GI colonization	rectal swab	K. pneumoniae	positive	blaNDM+blaOXA-23
48	GI colonization	rectal swab	K. pneumoniae	positive	blaNDM+blaOXA-23
49	GI colonization	rectal swab	K. pneumoniae	positive	blaNDM
50	GI colonization	rectal swab	K. pneumoniae	positive	blaNDM
51	GI colonization	rectal swab	K. pneumoniae	positive	blaNDM
52	GI colonization	rectal swab	K. pneumoniae	positive	blaNDM
53	GI colonization	rectal swab	K. pneumoniae	positive	blaNDM+blaOXA-23
54	GI colonization	rectal swab	K. pneumoniae	positive	blaNDM
55	GI colonization	rectal swab	K. pneumoniae	positive	blaNDM
56	GI colonization	rectal swab	K. pneumoniae	positive	blaNDM
57	GI colonization	rectal swab	K. pneumoniae	positive	blaNDM
58	GI colonization	rectal swab	K. pneumoniae	positive	blaNDM
59	GI colonization	rectal swab	K. pneumoniae	positive	blaNDM
60	GI colonization	rectal swab	K. pneumoniae	positive	blaNDM
61	GI colonization	rectal swab	K. pneumoniae	positive	blaNDM
62	GI colonization	rectal swab	K. pneumoniae	positive	blaNDM
63	GI colonization	rectal swab	K. pneumoniae	positive	blaNDM
64	GI colonization	rectal swab	K. pneumoniae	positive	blaNDM
65	GI colonization	rectal swab	K. pneumoniae	positive	blaNDM+blaOXA-23
66	GI colonization	rectal swab	K. pneumoniae	positive	blaNDM
67	GI colonization	rectal swab	K. pneumoniae	positive	blaNDM
68	GI colonization	rectal swab	K. pneumoniae	positive	blaNDM
69	GI colonization	rectal swab	K. pneumoniae	positive	blaNDM
70	GI colonization	rectal swab	K. pneumoniae	positive	blaNDM
71	GI colonization	rectal swab	K. pneumoniae	positive	blaNDM
72	GI colonization	rectal swab	K. pneumoniae	positive	blaNDM
73	GI colonization	rectal swab	K. pneumoniae	positive	blaNDM
74	GI colonization	rectal swab	K. pneumoniae	positive	blaNDM
75	GI colonization	rectal swab	Acinetobacter	negative	blaOXA-23
76	GI colonization	rectal swab	Acinetobacter	negative	blaNDM
77	GI colonization	rectal swab	Acinetobacter	negative	blaOXA-23
78	GI colonization	rectal swab	K. pneumoniae	positive	blaNDM
79	GI colonization	rectal swab	K. pneumoniae	positive	blaNDM
80	GI colonization	rectal swab	K. pneumoniae	positive	blaNDM
81	GI colonization	rectal swab	K. pneumoniae	positive	blaNDM
82	GI colonization	rectal swab	Acinetobacter	negative	blaNDM
83	GI colonization	rectal swab	Acinetobacter	negative	blaNDM+blaOXA-48
84	GI colonization	rectal swab	Acinetobacter	negative	blaNDM
85	GI colonization	rectal swab	K. pneumoniae	positive	blaNDM
86	GI colonization	rectal swab	K. pneumoniae	positive	blaNDM
87	GI colonization	rectal swab	E.coli	positive	blaNDM
88	GI colonization	rectal swab	E.coli	positive	blaNDM
89	GI colonization	rectal swab	E.coli	positive	blaNDM
90	GI colonization	rectal swab	E.coli	positive	blaNDM
91	GI colonization	rectal swab	E.coli	positive	blaNDM
92	GI colonization	rectal swab	E.coli	positive	blaNDM
93	GI colonization	rectal swab	E.coli	positive	blaNDM
94	GI colonization	rectal swab	E.coli	positive	blaNDM
95	GI colonization	rectal swab	E.coli	positive	blaOXA-48
96	GI colonization	rectal swab	E.coli	positive	blaNDM
97	GI colonization	rectal swab	E.coli	negative	not done
98	GI colonization	rectal swab	E.coli	negative	not done
99	GI colonization	rectal swab	K. pneumoniae	negative	not done
100	GI colonization	rectal swab	K. pneumoniae	negative	not done
101	GI colonization	rectal swab	K. pneumoniae	negative	not done
102	GI colonization	rectal swab	K. pneumoniae	negative	not done
103	GI colonization	rectal swab	K. pneumoniae	negative	not done
104	GI colonization	rectal swab	K. pneumoniae	negative	not done
105	GI colonization	rectal swab	K. pneumoniae	negative	not done
106	GI colonization	rectal swab	K. pneumoniae	negative	not done
107	GI colonization	rectal swab	K. pneumoniae	negative	not done
108	GI colonization	rectal swab	K. pneumoniae	negative	not done
109	Environmental	Baby incubator	K. pneumoniae	positive	blaNDM
110	Environmental	Baby bed set	K. pneumoniae	positive	blaNDM
111	Environmental	Over bed table	K. pneumoniae	positive	blaNDM
112	Environmental	Baby bed set	K. pneumoniae	negative	not done
113	Environmental	Bed rial surface	K. pneumoniae	positive	blaNDM
114	Environmental	Iv set	K. pneumoniae	positive	blaNDM+blaOXA-58
115	Environmental	Baby incubator	K. pneumoniae	positive	blaNDM
116	Environmental	Baby bed set	K. pneumoniae	positive	blaNDM
117	Environmental	Bed rial surface	Acinetobacter	negative	blaNDM+blaVIM+blaOXA-23
118	Environmental	Baby examination table	K. pneumoniae	positive	blaNDM
119	Environmental	Bed Sheet	Acinetobacter	negative	blaNDM
120	Environmental	Over bed table	Acinetobacter	negative	blaNDM+blaOXA-23
121	Environmental	Baby bed set	K. pneumoniae	positive	no CP gene
122	Environmental	Baby incubator	K. pneumoniae	positive	blaNDM
123	Environmental	Bed Sheet	Acinetobacter	negative	blaNDM+blaOXA-23
124	Environmental	Baby incubator	Acinetobacter	negative	blaVIM
125	Environmental	Baby bed set	K. pneumoniae	positive	blaNDM
126	Environmental	Bed rial surface	K. pneumoniae	positive	no CP gene
127	Environmental	Baby incubator	K. pneumoniae	positive	blaNDM
128	Environmental	Over bed table	K. pneumoniae	positive	blaNDM
129	Environmental	Sink	K. pneumoniae	positive	blaNDM
130	Environmental	Baby bed set	K. pneumoniae	negative	not done
131	Environmental	Sink	K. pneumoniae	positive	blaNDM
132	Environmental	Baby bed set	E.coli	negative	not done
133	Environmental	Baby incubator	K. pneumoniae	positive	no CP gene
134	Environmental	Baby bed set	Acinetobacter	negative	blaNDM+blaVIM
135	Environmental	Baby bed set	K. pneumoniae	positive	blaNDM
136	Environmental	Sink	Acinetobacter	positive	blaNDM
137	Environmental	Baby incubator	K. pneumoniae	positive	blaNDM
138	Environmental	Baby bed set	Acinetobacter	negative	blaNDM
139	Environmental	Over bed table	Acinetobacter	negative	blaOXA-23
140	Environmental	Sink	Acinetobacter	negative	blaOXA-23
141	Environmental	Bed Sheet	Acinetobacter	negative	blaVIM
142	Environmental	Bed rial surface	Acinetobacter	positive	blaNDM+blaOXA-23
143	Environmental	Baby bed set	Acinetobacter	negative	blaOXA-58
144	Environmental	Matress	Acinetobacter	negative	blaOXA-23
145	Environmental	Bed rial surface	Acinetobacter	negative	blaNDM+blaVIM
146	Environmental	Baby incubator	Acinetobacter	negative	no CP gene
147	Environmental	Sink	P. aeruginosa	positive	blaNDM
148	Environmental	Over bed table	P. aeruginosa	positive	blaNDM
149	Environmental	Baby incubator	Acinetobacter	positive	blaNDM
150	Environmental	Sink	P. aeruginosa	negative	not done
151	Environmental	Matress	P. aeruginosa	negative	not done
152	Environmental	Baby incubator	K. pneumoniae	positive	blaNDM
153	Environmental	Sink	P. aeruginosa	positive	no CP gene
154	Environmental	Bed rial surface	P. aeruginosa	positive	no CP gene
155	Environmental	Sink	E.coli	positive	blaNDM
156	Environmental	Baby bed set	K. pneumoniae	negative	not done
157	Environmental	Over bed table	P. aeruginosa	negative	not done
158	Environmental	Baby incubator	K. pneumoniae	positive	blaNDM
159	Environmental	Bed rial surface	Acinetobacter	negative	no CP gene
160	Environmental	Matress	E.coli	positive	blaNDM
161	Environmental	Baby incubator	E.coli	negative	not done
162	Environmental	Baby bed set	K. pneumoniae	positive	blaNDM
163	Environmental	Iv set	K. pneumoniae	positive	blaNDM
164	Environmental	Baby bed set	Acinetobacter	negative	no CP gene
165	Environmental	Over bed table	K. pneumoniae	positive	blaNDM
166	Environmental	Baby bed set	K. pneumoniae	negative	not done
167	Environmental	Sink	P. aeruginosa	negative	not done
168	Environmental	Baby bed set	Acinetobacter	negative	no CP gene
169	Environmental	Sink	Acinetobacter	negative	no CP gene
